# Supplementary material for: Rapid entomological assessment in eight high malaria endemic regencies in Papua Province revealed the presence of indoor and outdoor malaria transmissions
Source: Sci Rep. 2024 Jun 25;14:14603. doi: 10.1038/s41598-024-64958-w (PMC11199675; doi:10.1038/s41598-024-64958-w)
Supplement: Supplementary file 1 — Supplementary Information 1. [file 41598_2024_64958_MOESM1_ESM.xlsx]

## Sheet: Mosquito Summary per Site
Supplemental Table 1. Morphologically identified five most abundant adult Anopheles species and other adult mosquitoes collected during HLC (in HBR) and indoor night resting collection (in IRD) in eight regencies
Study Site	Village	Study Code	Geography	Anopheles																		Aedes		Culex		Armigeres		Mansonia		Tripteroides		Other genera *8		Unidentified		Total
				An. koliensis			An. punctulatus			An. farauti			An. hinesorum			An. longirostris			Total
				HLC-IN *1	HLC-OUT *2	Resting *4	HLC-IN	HLC-OUT	Resting	HLC-IN	HLC-OUT	Resting	HLC-IN	HLC-OUT	Resting	HLC-IN	HLC-OUT	Resting	HLC-IN	HLC-OUT	Resting	HLC *3	Resting	HLC	Resting	HLC	Resting	HLC	Resting	HLC	Resting	HLC	Resting	HLC	Resting	HLC	Resting
				HBR [bpn] *5	HBR [bpn]	IRD *6	HBR [bpn]	HBR [bpn]	IRD	HBR [bpn]	HBR [bpn]	IRD	HBR [bpn]	HBR [bpn]	IRD	HBR [bpn]	HBR [bpn]	IRD	HBR [bpn]	HBR [bpn]	IRD	HBR [bpn]	IRD	HBR [bpn]	IRD	HBR [bpn]	IRD	HBR [bpn]	IRD	HBR [bpn]	IRD	HBR [bpn]	IRD	HBR [bpn]	IRD	HBR [bpn]	IRD
Keerom	Skofro	K1A	Inland	36.3 (145) *7	44.8 (179)	5.0 (20)	12.5 (50)	17.0 (68)	0.8 (3)	0.0 (0)	0.0 (0)	0.0 (0)	0.3 (1)	0.8 (3)	0.0 (0)	1.0 (4)	3.3 (13)	0.3 (1)	50.0 (200)	66.0 (264)	6.3 (25)	0.5 (4)	5.8 (23)	3.1 (25)	15.5 (62)	0.0 (0)	0.3 (1)	0.0 (0)	0.0 (0)	0.0 (0)	0.3 (1)	0.0 (0)	0.0 (0)	0.1 (1)	0.3 (1)	62.3 (498)	28.5 (114)
	Pikere	K1B	Inland	14.3 (57)	11.5 (46)	0.0 (0)	25.8 (103)	23.0 (92)	0.0 (0)	0.5 (2)	0.3 (1)	0.0 (0)	0.0 (0)	0.0 (0)	0.0 (0)	1.3 (5)	2.0 (8)	0.0 (0)	42.3 (169)	37.0 (148)	0.0 (0)	14.9 (119)	0.0 (0)	35.6 (285)	0.0 (0)	10.3 (82)	0.0 (0)	2.9 (23)	0.0 (0)	0.4 (3)	0.0 (0)	0.1 (1)	0.0 (0)	0.1 (1)	6.0 (24)	105.4 (843)	6.0 (24)
	Jaifuri	K2A	Inland	0.8 (3)	0.8 (3)	0.0 (0)	0.5 (2)	5.0 (20)	0.0 (0)	0.0 (0)	0.3 (1)	0.0 (0)	0.0 (0)	0.0 (0)	0.0 (0)	0.0 (0)	0.0 (0)	0.0 (0)	1.8 (7)	6.3 (25)	0.0 (0)	0.0 (0)	0.3 (1)	12.9 (103)	2.5 (10)	0.0 (0)	0.3 (1)	0.0 (0)	0.0 (0)	0.0 (0)	0.0 (0)	0.0 (0)	0.0 (0)	0.0 (0)	1.0 (4)	17.1 (137)	4.0 (16)
	Arsopura	K2B	Inland	0.3 (1)	0.5 (2)	0.0 (0)	0.0 (0)	0.5 (2)	0.0 (0)	0.0 (0)	0.0 (0)	0.0 (0)	0.0 (0)	0.0 (0)	0.0 (0)	0.0 (0)	0.0 (0)	0.0 (0)	0.3 (1)	1.0 (4)	0.0 (0)	0.0 (0)	0.0 (0)	11.9 (95)	0.0 (0)	0.0 (0)	0.0 (0)	0.0 (0)	0.0 (0)	0.0 (0)	0.0 (0)	0.0 (0)	0.0 (0)	0.0 (0)	0.0 (0)	12.6 (101)	0.0 (0)
	Senggi	K3A	Highland	0.0 (0)	0.0 (0)	0.0 (0)	0.0 (0)	0.0 (0)	0.0 (0)	0.0 (0)	0.0 (0)	0.0 (0)	0.0 (0)	0.0 (0)	0.0 (0)	0.0 (0)	0.0 (0)	0.0 (0)	0.3 (1)	0.0 (0)	0.0 (0)	0.6 (5)	0.3 (1)	37.5 (300)	11.5 (46)	1.4 (11)	0.5 (2)	0.1 (1)	0.0 (0)	0.0 (0)	0.0 (0)	0.0 (0)	0.0 (0)	0.0 (0)	0.0 (0)	40.3 (322)	12.5 (50)
	Woslay (SP2)	K3B	Highland	1.3 (5)	1.5 (6)	0.0 (0)	0.0 (0)	0.0 (0)	0.0 (0)	0.0 (0)	0.0 (0)	0.0 (0)	0.0 (0)	0.0 (0)	0.0 (0)	0.3 (1)	0.0 (0)	0.0 (0)	1.5 (6)	1.5 (6)	0.0 (0)	1.0 (8)	0.0 (0)	37.3 (298)	10.8 (43)	0.0 (0)	0.0 (0)	0.3 (2)	0.3 (1)	0.0 (0)	0.0 (0)	0.0 (0)	0.0 (0)	0.0 (0)	0.0 (0)	40.0 (320)	11.0 (44)
Jayapura	Karyabumi	J1A	Inland	0.3 (1)	7.8 (31)	0.0 (0)	0.0 (0)	0.5 (2)	0.0 (0)	0.0 (0)	0.0 (0)	0.0 (0)	0.0 (0)	0.0 (0)	0.0 (0)	0.0 (0)	0.0 (0)	0.0 (0)	0.3 (1)	8.3 (33)	0.0 (0)	1.6 (13)	0.5 (2)	13.5 (108)	11.3 (45)	0.0 (0)	0.0 (0)	0.6 (5)	0.0 (0)	0.0 (0)	0.0 (0)	0.0 (0)	0.0 (0)	0.0 (0)	0.0 (0)	20.1 (161)	11.8 (47)
	Hanggey Among	J1B	Inland	37.8 (151)	69.8 (279)	12.0 (48)	10.8 (43)	13.5 (54)	2.0 (8)	0.0 (0)	0.0 (0)	0.0 (0)	0.5 (2)	0.3 (1)	0.0 (0)	0.0 (0)	0.3 (1)	0.0 (0)	49.3 (197)	84.5 (338)	14.0 (56)	89.8 (718)	25.8 (103)	58.6 (469)	9.0 (36)	2.5 (20)	0.0 (0)	0.1 (1)	0.0 (0)	0.0 (0)	0.0 (0)	0.0 (0)	0.0 (0)	0.0 (0)	0.5 (2)	221.0 (1768)	49.3 (197)
	Ambora	J2A	Coastal	0.0 (0)	0.3 (1)	0.0 (0)	0.0 (0)	0.0 (0)	0.0 (0)	0.0 (0)	0.0 (0)	0.0 (0)	0.0 (0)	0.0 (0)	0.0 (0)	0.0 (0)	0.0 (0)	0.0 (0)	0.0 (0)	0.3 (1)	0.0 (0)	0.8 (6)	0.0 (0)	16.3 (130)	5.3 (21)	0.0 (0)	0.0 (0)	0.0 (0)	0.0 (0)	0.0 (0)	0.0 (0)	0.0 (0)	0.0 (0)	0.0 (0)	0.0 (0)	17.4 (139)	5.3 (21)
	Demta	J2B	Coastal	2.0 (8)	7.5 (30)	0.0 (0)	0.5 (2)	1.3 (5)	0.0 (0)	0.0 (0)	0.0 (0)	0.0 (0)	0.0 (0)	0.0 (0)	0.0 (0)	0.0 (0)	0.0 (0)	0.0 (0)	2.5 (10)	8.8 (35)	0.0 (0)	0.3 (2)	0.0 (0)	19.9 (159)	0.0 (0)	0.0 (0)	0.0 (0)	0.0 (0)	0.0 (0)	0.0 (0)	0.0 (0)	0.0 (0)	0.0 (0)	0.0 (0)	3.5 (14)	25.8 (206)	3.5 (14)
	Nawa Mulya	J3A	Inland	0.0 (0)	0.0 (0)	0.0 (0)	0.0 (0)	0.0 (0)	0.0 (0)	0.0 (0)	0.0 (0)	0.0 (0)	0.0 (0)	0.0 (0)	0.0 (0)	0.0 (0)	0.0 (0)	0.0 (0)	0.0 (0)	0.0 (0)	0.0 (0)	0.1 (1)	0.0 (0)	18.4 (147)	17.8 (71)	0.3 (2)	0.3 (1)	1.0 (8)	0.8 (3)	0.0 (0)	0.0 (0)	0.0 (0)	0.0 (0)	0.0 (0)	0.3 (1)	20.0 (160)	19.0 (76)
	Takwa Bangun	J3B	Inland	0.8 (3)	1.5 (6)	0.5 (2)	0.0 (0)	0.5 (2)	0.0 (0)	0.0 (0)	0.0 (0)	0.0 (0)	0.0 (0)	0.0 (0)	0.0 (0)	0.0 (0)	0.0 (0)	0.0 (0)	0.8 (3)	2.0 (8)	0.5 (2)	0.1 (1)	0.5 (2)	41.6 (333)	9.3 (37)	0.5 (4)	0.0 (0)	7.3 (58)	1.3 (5)	0.0 (0)	0.0 (0)	0.0 (0)	0.0 (0)	0.0 (0)	0.8 (3)	50.9 (407)	12.3 (49)
Sarmi	Sunum/Yamna	S1A	Coastal	14.3 (57)	32.0 (128)	10.8 (43)	3.3 (13)	7.3 (29)	1.0 (4)	1.3 (5)	1.0 (4)	1.0 (4)	0.3 (1)	0.8 (3)	0.0 (0)	0.0 (0)	0.0 (0)	0.0 (0)	19.0 (76)	41.0 (164)	12.8 (51)	1.4 (11)	2.0 (8)	0.4 (3)	1.8 (7)	0.0 (0)	0.0 (0)	0.0 (0)	0.0 (0)	0.1 (1)	0.3 (1)	0.1 (1)	0.3 (1)	0.0 (0)	0.3 (1)	32.0 (256)	17.3 (69)
	Betaf 1	S1B	Coastal	0.3 (1)	2.0 (8)	0.0 (0)	0.3 (1)	0.0 (0)	0.0 (0)	0.0 (0)	0.0 (0)	0.0 (0)	0.0 (0)	0.8 (3)	0.0 (0)	0.0 (0)	0.0 (0)	0.0 (0)	0.5 (2)	2.8 (11)	0.5 (2)	2.5 (20)	1.3 (5)	23.5 (188)	16.0 (64)	0.3 (2)	0.5 (2)	0.0 (0)	0.5 (2)	0.0 (0)	0.0 (0)	0.0 (0)	0.0 (0)	0.0 (0)	6.3 (25)	30.5 (244)	31.5 (126)
	Samanente	S2A	Inland	2.3 (9)	11.3 (45)	1.0 (4)	1.8 (7)	6.5 (26)	0.0 (0)	0.0 (0)	0.3 (1)	0.0 (0)	0.0 (0)	0.5 (2)	0.0 (0)	0.0 (0)	0.0 (0)	0.0 (0)	4.3 (17)	18.8 (75)	1.5 (6)	1.0 (8)	0.0 (0)	3.4 (27)	0.3 (1)	0.0 (0)	0.0 (0)	0.0 (0)	0.0 (0)	1.9 (15)	0.0 (0)	0.0 (0)	0.0 (0)	0.0 (0)	1.3 (5)	26.1 (209)	7.0 (28)
	Konderjan	S2B	Inland	10.8 (43)	6.0 (24)	3.0 (12)	0.5 (2)	0.3 (1)	0.5 (2)	0.0 (0)	0.0 (0)	0.0 (0)	0.3 (1)	0.0 (0)	0.0 (0)	0.0 (0)	0.3 (1)	0.0 (0)	11.8 (47)	7.3 (29)	3.5 (14)	0.4 (3)	0.0 (0)	8.9 (71)	2.3 (9)	0.0 (0)	0.0 (0)	11.3 (90)	9.5 (38)	14.8 (118)	4.3 (17)	0.0 (0)	0.0 (0)	0.0 (0)	0.0 (0)	44.9 (359)	21.0 (84)
	Arbais	S3A	Coastal	11.3 (45)	24.3 (97)	8.3 (33)	0.8 (3)	5.5 (22)	0.5 (2)	0.0 (0)	0.0 (0)	0.0 (0)	0.0 (0)	0.0 (0)	0.0 (0)	0.0 (0)	0.0 (0)	0.0 (0)	12.0 (48)	30.0 (120)	8.8 (35)	0.5 (4)	0.3 (1)	18.4 (147)	21.3 (85)	0.0 (0)	1.0 (4)	3.4 (27)	0.5 (2)	0.5 (4)	0.0 (0)	0.3 (2)	0.0 (0)	0.0 (0)	0.3 (1)	44.6 (357)	34.0 (136)
	Webrau	S3B	Coastal	17.3 (69)	19.5 (78)	8.5 (34)	3.8 (15)	3.5 (14)	1.0 (4)	1.5 (6)	1.3 (5)	0.3 (1)	0.0 (0)	0.0 (0)	0.0 (0)	0.0 (0)	0.0 (0)	0.0 (0)	23.0 (92)	27.0 (108)	10.3 (41)	0.3 (2)	0.0 (0)	1.6 (13)	5.8 (23)	0.1 (1)	0.0 (0)	2.0 (16)	3.0 (12)	0.1 (1)	0.0 (0)	0.0 (0)	0.0 (0)	0.0 (0)	0.3 (1)	30.3 (242)	19.5 (78)
Mimika	Mwarei	M1A	Inland	12.3 (49)	50.8 (203)	13.0 (52)	0.5 (2)	3.3 (13)	1.8 (7)	0.8 (3)	6.8 (27)	1.0 (4)	0.0 (0)	0.0 (0)	0.0 (0)	0.5 (2)	1.0 (4)	1.3 (5)	14.3 (57)	62.3 (249)	17.0 (68)	3.3 (26)	5.3 (21)	44.1 (353)	44.0 (176)	0.3 (2)	0.3 (1)	1.8 (14)	1.0 (4)	0.0 (0)	0.0 (0)	0.0 (0)	0.0 (0)	0.0 (0)	0.3 (1)	88.3 (706)	67.8 (271)
	Kaugapu	M1B	Inland	21.5 (86)	25.5 (102)	4.8 (19)	2.8 (11)	1.8 (7)	0.0 (0)	1.5 (6)	2.8 (11)	0.3 (1)	0.0 (0)	0.0 (0)	0.0 (0)	0.3 (1)	0.5 (2)	0.0 (0)	26.0 (104)	30.8 (123)	5.0 (20)	5.9 (47)	0.3 (1)	13.1 (105)	6.0 (24)	0.1 (1)	0.0 (0)	1.5 (12)	2.0 (8)	0.0 (0)	0.0 (0)	0.0 (0)	0.0 (0)	0.0 (0)	0.3 (1)	49.4 (395)	13.5 (54)
	Apuri	M2A	Coastal	0.0 (0)	0.5 (2)	0.0 (0)	0.0 (0)	0.0 (0)	0.0 (0)	2.5 (10)	5.3 (21)	0.5 (2)	0.0 (0)	0.3 (1)	0.0 (0)	0.0 (0)	0.0 (0)	0.0 (0)	2.5 (10)	6.3 (25)	0.5 (2)	2.1 (17)	2.5 (10)	9.6 (77)	2.0 (8)	0.0 (0)	0.0 (0)	0.1 (1)	0.0 (0)	0.0 (0)	0.0 (0)	0.0 (0)	0.0 (0)	0.0 (0)	0.0 (0)	16.5 (132)	5.0 (20)
	Mimika	M2B	Coastal	0.3 (1)	0.0 (0)	0.0 (0)	0.0 (0)	0.0 (0)	0.0 (0)	4.5 (18)	9.5 (38)	0.3 (1)	0.0 (0)	0.0 (0)	0.0 (0)	0.0 (0)	0.0 (0)	0.0 (0)	4.8 (19)	9.8 (39)	0.3 (1)	2.4 (19)	6.8 (27)	32.5 (260)	26.0 (104)	0.0 (0)	0.0 (0)	0.0 (0)	0.0 (0)	0.0 (0)	0.0 (0)	0.0 (0)	0.0 (0)	0.0 (0)	0.0 (0)	42.4 (339)	33.0 (132)
	Wanagon	M3A	Inland	2.3 (9)	18.0 (72)	0.0 (0)	0.3 (1)	1.3 (5)	0.0 (0)	0.3 (1)	3.8 (15)	0.0 (0)	0.0 (0)	0.0 (0)	0.0 (0)	0.0 (0)	0.0 (0)	0.0 (0)	2.8 (11)	23.0 (92)	0.0 (0)	1.1 (9)	0.8 (3)	12.8 (102)	10.8 (43)	2.6 (21)	0.0 (0)	0.5 (4)	0.3 (1)	0.0 (0)	0.0 (0)	0.0 (0)	0.0 (0)	0.0 (0)	1.0 (4)	30.6 (245)	12.8 (51)
	Timika Jaya	M3B	Inland	0.5 (2)	1.0 (4)	0.0 (0)	0.0 (0)	0.0 (0)	0.0 (0)	0.0 (0)	0.3 (1)	0.0 (0)	0.0 (0)	0.0 (0)	0.0 (0)	0.0 (0)	0.0 (0)	0.0 (0)	0.5 (2)	1.5 (6)	0.0 (0)	3.5 (28)	1.0 (4)	77.3 (618)	18.8 (75)	0.3 (2)	0.3 (1)	0.0 (0)	0.0 (0)	0.0 (0)	0.0 (0)	0.0 (0)	0.0 (0)	0.1 (1)	0.3 (1)	82.3 (658)	20.3 (81)
Boven Digoel	Osso	B1A	Inland	2.3 (9)	5.0 (20)	0.5 (2)	0.3 (1)	0.8 (3)	0.0 (0)	0.0 (0)	0.0 (0)	0.0 (0)	0.0 (0)	0.0 (0)	0.0 (0)	0.0 (0)	1.3 (5)	0.0 (0)	2.8 (11)	7.0 (28)	1.0 (4)	0.0 (0)	0.0 (0)	0.5 (4)	3.8 (15)	0.0 (0)	0.3 (1)	8.0 (64)	0.0 (0)	0.0 (0)	0.0 (0)	0.0 (0)	0.0 (0)	0.0 (0)	0.0 (0)	13.4 (107)	5.3 (21)
	Andopbit	B1B	Inland	0.0 (0)	0.0 (0)	0.0 (0)	0.0 (0)	0.0 (0)	0.0 (0)	0.0 (0)	0.0 (0)	0.0 (0)	0.0 (0)	0.0 (0)	0.0 (0)	0.0 (0)	0.0 (0)	0.0 (0)	0.3 (1)	0.5 (2)	0.3 (1)	0.6 (5)	0.0 (0)	4.8 (38)	1.5 (6)	17.5 (140)	6.8 (27)	0.1 (1)	0.0 (0)	0.0 (0)	0.0 (0)	0.0 (0)	0.0 (0)	0.0 (0)	0.0 (0)	23.4 (187)	8.8 (35)
	Sukanggo	B2A	Inland	4.3 (17)	9.8 (39)	1.3 (5)	2.0 (8)	0.5 (2)	0.3 (1)	0.0 (0)	1.0 (4)	0.0 (0)	0.0 (0)	0.5 (2)	0.0 (0)	0.8 (3)	0.5 (2)	0.3 (1)	7.5 (30)	13.0 (52)	2.3 (9)	8.9 (71)	3.3 (13)	6.4 (51)	5.3 (21)	0.8 (6)	0.0 (0)	4.8 (38)	2.8 (11)	3.1 (25)	2.0 (8)	1.5 (12)	1.3 (5)	0.0 (0)	0.0 (0)	35.6 (285)	22.5 (90)
	Persatuan	B2B	Inland	0.0 (0)	0.0 (0)	0.0 (0)	0.0 (0)	0.0 (0)	0.0 (0)	0.0 (0)	0.0 (0)	0.0 (0)	0.0 (0)	0.0 (0)	0.0 (0)	0.0 (0)	0.0 (0)	0.0 (0)	0.0 (0)	0.0 (0)	0.0 (0)	1.3 (10)	0.0 (0)	23.4 (187)	0.0 (0)	0.4 (3)	0.0 (0)	0.0 (0)	0.0 (0)	0.0 (0)	0.0 (0)	0.0 (0)	0.0 (0)	0.0 (0)	0.3 (1)	25.0 (200)	20.0 (80)
	Jair	B3A	Inland	1.0 (4)	0.0 (0)	0.0 (0)	0.0 (0)	0.0 (0)	0.0 (0)	0.0 (0)	0.0 (0)	0.0 (0)	0.3 (1)	0.3 (1)	0.0 (0)	0.3 (1)	0.3 (1)	0.0 (0)	1.5 (6)	0.5 (2)	0.3 (1)	0.1 (1)	0.3 (1)	10.3 (82)	8.3 (33)	0.5 (4)	0.3 (1)	0.3 (2)	0.3 (1)	0.0 (0)	0.0 (0)	0.0 (0)	0.3 (1)	0.0 (0)	0.3 (1)	12.1 (97)	11.0 (44)
	Kouh	B3B	Inland	0.0 (0)	0.0 (0)	0.0 (0)	0.3 (1)	0.0 (0)	0.0 (0)	0.0 (0)	0.0 (0)	0.0 (0)	0.0 (0)	0.0 (0)	0.0 (0)	0.0 (0)	0.0 (0)	0.0 (0)	0.8 (3)	0.0 (0)	0.0 (0)	0.0 (0)	0.3 (1)	22.4 (179)	27.5 (110)	0.0 (0)	0.0 (0)	0.1 (1)	0.0 (0)	0.0 (0)	0.0 (0)	0.1 (1)	0.0 (0)	0.0 (0)	0.0 (0)	23.0 (184)	27.8 (111)
Yapen Islands	Menawi	Y1A	Coastal	0.0 (0)	0.0 (0)	0.0 (0)	0.0 (0)	0.0 (0)	0.0 (0)	0.8 (3)	0.5 (2)	0.3 (1)	0.0 (0)	0.0 (0)	0.0 (0)	0.0 (0)	0.0 (0)	0.0 (0)	0.8 (3)	0.5 (2)	0.3 (1)	0.9 (7)	0.0 (0)	96.5 (772)	47.8 (191)	11.0 (88)	3.5 (14)	0.0 (0)	0.0 (0)	0.0 (0)	0.0 (0)	0.0 (0)	0.0 (0)	0.0 (0)	0.0 (0)	109.0 (872)	51.5 (206)
	Aitiri	Y1B	Coastal	0.0 (0)	0.0 (0)	0.0 (0)	0.0 (0)	0.0 (0)	0.0 (0)	0.0 (0)	0.8 (3)	0.0 (0)	0.0 (0)	0.0 (0)	0.0 (0)	0.0 (0)	0.0 (0)	0.0 (0)	0.3 (1)	0.8 (3)	0.0 (0)	1.6 (13)	0.3 (1)	41.8 (334)	28.8 (115)	2.8 (22)	3.5 (14)	0.0 (0)	0.0 (0)	0.0 (0)	0.0 (0)	0.0 (0)	0.0 (0)	0.0 (0)	0.0 (0)	46.6 (373)	32.5 (130)
	Saweru	Y2A	Coastal	0.0 (0)	0.0 (0)	0.0 (0)	0.0 (0)	0.0 (0)	0.0 (0)	0.5 (2)	0.0 (0)	0.0 (0)	0.0 (0)	0.0 (0)	0.0 (0)	0.0 (0)	0.0 (0)	0.0 (0)	0.5 (2)	0.0 (0)	0.0 (0)	0.0 (0)	0.0 (0)	6.3 (50)	0.0 (0)	0.3 (2)	0.0 (0)	0.0 (0)	0.0 (0)	0.0 (0)	0.0 (0)	0.0 (0)	0.0 (0)	0.0 (0)	0.0 (0)	6.8 (54)	0.0 (0)
	Perea	Y2B	Coastal	0.0 (0)	0.0 (0)	0.0 (0)	0.0 (0)	0.0 (0)	0.0 (0)	0.0 (0)	0.3 (1)	0.0 (0)	0.0 (0)	0.0 (0)	0.0 (0)	0.0 (0)	0.0 (0)	0.0 (0)	0.0 (0)	0.3 (1)	0.0 (0)	0.1 (1)	0.0 (0)	40.3 (322)	0.0 (0)	0.0 (0)	0.0 (0)	0.0 (0)	0.0 (0)	0.0 (0)	0.0 (0)	0.0 (0)	0.0 (0)	0.0 (0)	0.0 (0)	40.5 (324)	0.0 (0)
	Serui Laut	Y3A	Coastal	0.0 (0)	0.0 (0)	0.0 (0)	0.0 (0)	0.0 (0)	0.0 (0)	0.0 (0)	0.0 (0)	0.0 (0)	0.0 (0)	0.0 (0)	0.0 (0)	0.0 (0)	0.0 (0)	0.0 (0)	0.0 (0)	0.0 (0)	0.0 (0)	4.6 (37)	0.0 (0)	22.0 (176)	0.0 (0)	0.5 (4)	0.0 (0)	0.0 (0)	0.0 (0)	0.0 (0)	0.0 (0)	0.0 (0)	0.0 (0)	0.0 (0)	0.0 (0)	27.1 (217)	0.0 (0)
	Pasir Hitam	Y3B	Coastal	1.0 (4)	0.0 (0)	0.0 (0)	0.0 (0)	0.0 (0)	0.0 (0)	0.0 (0)	0.0 (0)	0.0 (0)	0.0 (0)	0.0 (0)	0.0 (0)	0.0 (0)	0.0 (0)	0.0 (0)	1.0 (4)	0.0 (0)	0.0 (0)	0.9 (7)	0.0 (0)	29.8 (238)	0.0 (0)	0.0 (0)	0.0 (0)	0.0 (0)	0.0 (0)	0.0 (0)	0.0 (0)	0.0 (0)	0.0 (0)	0.0 (0)	0.0 (0)	31.1 (249)	0.0 (0)
Waropen	Soimiangga	W1A	Inland	0.8 (3)	1.3 (5)	1.0 (4)	0.3 (1)	0.3 (1)	0.3 (1)	0.5 (2)	0.3 (1)	0.3 (1)	0.0 (0)	0.0 (0)	0.0 (0)	0.0 (0)	0.0 (0)	0.0 (0)	2.0 (8)	2.0 (8)	1.8 (7)	1.1 (9)	1.3 (5)	14.1 (113)	38.8 (155)	0.0 (0)	0.0 (0)	1.3 (10)	1.5 (6)	0.0 (0)	0.0 (0)	0.6 (5)	0.5 (2)	0.0 (0)	0.0 (0)	19.1 (153)	43.8 (175)
	Harapan Jaya	W1B	Inland	0.0 (0)	0.3 (1)	0.0 (0)	0.0 (0)	0.0 (0)	0.0 (0)	0.0 (0)	0.0 (0)	0.0 (0)	0.0 (0)	0.0 (0)	0.0 (0)	0.0 (0)	0.0 (0)	0.0 (0)	0.0 (0)	0.3 (1)	0.0 (0)	1.3 (10)	0.0 (0)	18.5 (148)	44.5 (178)	0.4 (3)	0.0 (0)	2.8 (22)	1.8 (7)	0.0 (0)	0.0 (0)	0.1 (1)	0.0 (0)	0.0 (0)	0.0 (0)	23.1 (185)	46.3 (185)
	Oudate	W2A	Coastal	0.0 (0)	0.0 (0)	0.0 (0)	0.0 (0)	0.0 (0)	0.0 (0)	0.0 (0)	0.3 (1)	0.0 (0)	0.0 (0)	0.0 (0)	0.0 (0)	0.0 (0)	0.0 (0)	0.0 (0)	0.0 (0)	0.3 (1)	0.0 (0)	8.6 (69)	18.8 (75)	19.0 (152)	22.5 (90)	1.1 (9)	1.3 (5)	0.1 (1)	0.0 (0)	0.0 (0)	0.0 (0)	0.0 (0)	0.3 (1)	0.0 (0)	0.0 (0)	29.0 (232)	42.8 (171)
	SP7/Ruambak Jaya	W2B	Inland	0.0 (0)	0.0 (0)	0.0 (0)	0.0 (0)	0.0 (0)	0.0 (0)	0.0 (0)	0.0 (0)	0.0 (0)	0.0 (0)	0.0 (0)	0.0 (0)	0.0 (0)	0.0 (0)	0.0 (0)	0.0 (0)	0.3 (1)	0.0 (0)	1.8 (14)	0.3 (1)	18.4 (147)	34.3 (137)	0.0 (0)	0.0 (0)	3.3 (26)	5.0 (20)	0.0 (0)	0.0 (0)	0.0 (0)	0.0 (0)	0.0 (0)	0.0 (0)	23.5 (188)	39.5 (158)
	Sawara Jaya	W3A	Coastal	0.3 (1)	0.3 (1)	0.5 (2)	0.0 (0)	0.0 (0)	0.3 (1)	0.3 (1)	0.0 (0)	0.0 (0)	0.3 (1)	0.3 (1)	1.8 (7)	0.0 (0)	0.0 (0)	0.0 (0)	1.3 (5)	0.5 (2)	3.8 (15)	0.0 (0)	0.0 (0)	54.4 (435)	57.3 (229)	0.0 (0)	0.0 (0)	0.0 (0)	0.0 (0)	0.0 (0)	0.0 (0)	0.0 (0)	0.5 (2)	0.0 (0)	0.0 (0)	55.3 (442)	61.5 (246)
	Waren 2	W3B	Inland	0.3 (1)	0.5 (2)	0.0 (0)	0.0 (0)	0.0 (0)	0.5 (2)	0.0 (0)	0.0 (0)	0.0 (0)	0.0 (0)	0.0 (0)	0.0 (0)	0.0 (0)	0.0 (0)	0.0 (0)	0.8 (3)	1.0 (4)	6.8 (27)	0.0 (0)	0.0 (0)	52.3 (418)	56.0 (224)	0.0 (0)	0.0 (0)	0.0 (0)	0.0 (0)	0.0 (0)	0.0 (0)	0.0 (0)	0.0 (0)	0.0 (0)	0.0 (0)	53.1 (425)	62.8 (251)
Asmat	Atsy	A1A	River Side	0.5 (2)	0.8 (3)	0.3 (1)	0.0 (0)	0.0 (0)	0.0 (0)	0.0 (0)	0.0 (0)	0.0 (0)	0.0 (0)	0.0 (0)	0.0 (0)	0.0 (0)	0.0 (0)	0.0 (0)	0.5 (2)	0.8 (3)	0.3 (1)	1.0 (8)	4.5 (18)	7.4 (59)	12.3 (49)	0.0 (0)	0.0 (0)	0.1 (1)	0.3 (1)	0.0 (0)	0.3 (1)	0.0 (0)	0.0 (0)	0.1 (1)	0.0 (0)	9.3 (74)	17.5 (70)
	Yasiuw	A1B	River Side	1.8 (7)	11.0 (44)	1.0 (4)	0.0 (0)	0.0 (0)	0.0 (0)	0.0 (0)	0.0 (0)	0.0 (0)	0.0 (0)	0.0 (0)	0.0 (0)	0.0 (0)	0.0 (0)	0.0 (0)	1.8 (7)	12.3 (49)	1.0 (4)	2.4 (19)	7.3 (29)	3.1 (25)	3.0 (12)	0.0 (0)	0.0 (0)	0.8 (6)	0.3 (1)	0.0 (0)	0.0 (0)	0.0 (0)	0.0 (0)	0.0 (0)	0.0 (0)	13.3 (106)	11.5 (46)
	Ayam	A2A	River Side	0.0 (0)	0.8 (3)	1.3 (5)	0.0 (0)	0.0 (0)	0.0 (0)	0.0 (0)	0.0 (0)	0.0 (0)	0.0 (0)	0.0 (0)	0.0 (0)	0.0 (0)	0.0 (0)	0.0 (0)	0.0 (0)	0.8 (3)	1.3 (5)	8.1 (65)	3.3 (13)	1.1 (9)	0.0 (0)	0.0 (0)	0.0 (0)	1.8 (14)	0.0 (0)	0.0 (0)	0.0 (0)	0.0 (0)	0.0 (0)	0.1 (1)	0.0 (0)	11.5 (92)	4.5 (18)
	Bayu Pinan	A2B	River Side	0.5 (2)	0.0 (0)	1.5 (6)	0.0 (0)	0.0 (0)	0.0 (0)	0.0 (0)	0.0 (0)	0.0 (0)	0.0 (0)	0.0 (0)	0.0 (0)	0.0 (0)	0.0 (0)	0.0 (0)	1.0 (4)	1.0 (4)	1.5 (6)	6.0 (48)	5.0 (20)	11.4 (91)	17.5 (70)	0.0 (0)	0.0 (0)	0.3 (2)	3.5 (14)	0.0 (0)	0.0 (0)	0.0 (0)	0.0 (0)	0.0 (0)	0.0 (0)	18.6 (149)	27.5 (110)
	Sauti	A3A	River Side	0.0 (0)	0.3 (1)	0.0 (0)	0.0 (0)	0.0 (0)	0.0 (0)	0.0 (0)	0.0 (0)	0.0 (0)	0.0 (0)	0.0 (0)	0.0 (0)	0.0 (0)	0.0 (0)	0.0 (0)	0.0 (0)	0.3 (1)	0.0 (0)	3.6 (29)	7.3 (29)	24.6 (197)	56.8 (227)	0.0 (0)	0.0 (0)	0.5 (4)	0.0 (0)	0.0 (0)	0.0 (0)	0.0 (0)	0.0 (0)	0.0 (0)	0.0 (0)	28.9 (231)	64.0 (256)
	Er	A3B	River Side	0.0 (0)	0.0 (0)	0.0 (0)	0.0 (0)	0.0 (0)	0.0 (0)	0.0 (0)	0.0 (0)	0.0 (0)	0.0 (0)	0.0 (0)	0.0 (0)	0.0 (0)	0.0 (0)	0.0 (0)	0.0 (0)	0.0 (0)	0.0 (0)	8.9 (71)	9.3 (37)	12.8 (102)	22.0 (88)	0.0 (0)	0.0 (0)	0.0 (0)	0.0 (0)	0.0 (0)	0.0 (0)	0.0 (0)	0.0 (0)	0.0 (0)	0.0 (0)	21.6 (173)	31.3 (125)
Notes:
*1 : Indoor human landing catch
*2 : Outdoor human landing catch
*3 : Human landing catch
*4 : Indoor night resting collection
*5 : Human biting rate [bite per person per night]
*6 : Indoor resting density
*7 : Number in the bracket is total number of the related mosquito
*8 : Including Coquillettidia, Ficalbia, Lutzia, Malaya, Toxorhynchites and Uranotaenia
