# Supplementary material for: Rapid entomological assessment in eight high malaria endemic regencies in Papua Province revealed the presence of indoor and outdoor malaria transmissions
Source: Sci Rep. 2024 Jun 25;14:14603. doi: 10.1038/s41598-024-64958-w (PMC11199675; doi:10.1038/s41598-024-64958-w)
Supplement: Supplementary file 2 — Supplementary Information 2. [file 41598_2024_64958_MOESM2_ESM.xlsx]

## Sheet: Phylogeny Samples
Supplemental Table 2. List of sequences from this study and NCBI database used in the phylogeny analysis
No.	Code	Species	Accession No	Country	Location	Notes
1	kW	An. koliensis	OR289966.1	Indonesia	Papua Province, Waropen Regency
2	kS	An. koliensis	OR289967.1	Indonesia	Papua Province, Sarmi Regency
3	kY	An. koliensis	OR288090.1	Indonesia	Papua Province, Yapen Islands Regency
4	kA	An. koliensis	OR290064.1	Indonesia	Papua Province, Asmat Regency
5	kM	An. koliensis	OR290053.1	Indonesia	Papua Province, Mimika Regency
6	kK	An. koliensis	OR289965.1	Indonesia	Papua Province, Keerom Regency
7	kB	An. koliensis	OR290052.1	Indonesia	Papua Province, Boven Digoel Regency
8	kJ	An. koliensis	OR289964.1	Indonesia	Papua Province, Jayapura Regency
9	pS	An. punctulatus	OR290051.1	Indonesia	Papua Province, Sarmi Regency	Larval sample
10	pW	An. punctulatus	OR290054.1	Indonesia	Papua Province, Waropen Regency
11	fY	An. farauti	OR288088.1	Indonesia	Papua Province, Yapen Islands Regency
12	fA	An. farauti	OR288091.1	Indonesia	Papua Province, Asmat Regency	Larval sample
13	fS	An. farauti	OR288089.1	Indonesia	Papua Province, Sarmi Regency
14	fW	An. farauti	OR288083.1	Indonesia	Papua Province, Waropen Regency
15	fM	An. farauti	OR288078.1	Indonesia	Papua Province, Mimika Regency
16	hS	An. hinesorum	OR288082.1	Indonesia	Papua Province, Sarmi Regency	Larval sample
17	hY	An. hinesorum	OR288079.1	Indonesia	Papua Province, Yapen Islands Regency
18	hW	An. hinesorum	OR288081.1	Indonesia	Papua Province, Waropen Regency
19	hM	An. hinesorum	OR288084.1	Indonesia	Papua Province, Mimika Regency
20	hJ	An. hinesorum	OR288080.1	Indonesia	Papua Province, Jayapura Regency	Larval sample
21	hK	An. hinesorum	OQ091694.1	Indonesia	Papua Province, Keerom Regency
22	hB	An. hinesorum	OR288086.1	Indonesia	Papua Province, Boven Digoel Regency
23	lK	An. longilostris	OR288582.1	Indonesia	Papua Province, Keerom Regency
24	lM	An. longilostris	OR288591.1	Indonesia	Papua Province, Mimika Regency
25	lB	An. longilostris	OR289669.1	Indonesia	Papua Province, Boven Digoel Regency
26	lW	An. longilostris	OR288592.1	Indonesia	Papua Province, Waropen Regency
27	cJ	An. kochi	OR290055.1	Indonesia	Papua Province, Jayapura Regency	Larval sample
28	cW	An. kochi	OR290049.1	Indonesia	Papua Province, Waropen Regency
29	tW	An. tessellatus	OR288085.1	Indonesia	Papua Province, Waropen Regency
30	dW	An. peditaeniatus	OR290050.1	Indonesia	Papua Province, Waropen Regency
31	vW	An. vagus	OR288012.1	Indonesia	Papua Province, Waropen Regency
32	vA	An. vagus	OR288076.1	Indonesia	Papua Province, Asmat Regency	Larval sample
33	sW	An. subpictus	OR288077.1	Indonesia	Papua Province, Waropen Regency	Larval sample
34	pP1	An. punctulatus	HM584451.1	Papua New Guinea	Madang
35	pP2	An. punctulatus	HM584442.1	Papua New Guinea	West Sepik
36	pP3	An. punctulatus	HM584441.1	Papua New Guinea	East Sepik
37	pP4	An. punctulatus	HM584438.1	Papua New Guinea	Morobe
38	pP5	An. punctulatus	HM584435.1	Papua New Guinea	Eastern Highlands
39	pP6	An. punctulatus	AF033220.1	Papua New Guinea	Sepik
40	kP1	An. koliensis	HM584419.1	Papua New Guinea	West Sepik
41	kP2	An. koliensis	HM584417.1	Papua New Guinea	East Sepik
42	kP3	An. koliensis	HM584415.1	Papua New Guinea	Madang
43	kP4	An. koliensis	HM584407.1	Papua New Guinea	Morobe
44	kP5	An. koliensis	AF033219.1	Papua New Guinea	Sepik
45	kP6	An. koliensis	KU139076.1	Papua New Guinea	-
46	fP1	An. farauti	HM584371.1	Papua New Guinea	Manus
47	fP2	An. farauti	EF042696.1	Papua New Guinea	Rabaul
48	fP3	An. farauti	AF104314.1	Australia	Northern Territory
49	fP4	An. farauti	AF033213.2	Australia	Northern Territory	An. farauti 2
50	hP1	An. hinesorum	HM584380.1	Papua New Guinea	Eastern Highlands
51	hP2	An. hinesorum	JN564785.1	Papua New Guinea	Gulf Region
52	cI	An. kochi	MT740910.1	Indonesia	Sulawesi
53	tI	An. tessellatus	MN203103.1	Indonesia	Sulawesi
54	lP	An. longilostris	GU170469.1	PNG	-
55	dI	An. peditaeniatus	OQ091768.1	Indonesia	Papua Province, Keerom Regency
56	vI	An. vagus	OM974188.1	Indonesia	Bangsring-Banyuwangi
57	sN	An. subpictus	KX632059.1	India	Panaji, Goa
